# Supplementary material for: LncRNA-mRNA Expression Profiles of Osteoclast After Conditional Knockout HIF-1α
Source: Front Genet. 2022 Jun 21;13:909095. doi: 10.3389/fgene.2022.909095 (PMC9253292; doi:10.3389/fgene.2022.909095)
Supplement: Supplementary file 7 [file Table1.XLSX]

## Sheet: Sheet1
Sample	Ctrl_1	Ctrl_2	Ctrl_3	Cko_2	Cko_1	Cko_3
MSTRG.59422.2	1.96988	0.129768	-0.503253	-0.53213	-0.53213	-0.53213
MGP_C57BL6NJ_T0017801	2.0354	-0.25883	-0.41554	-0.453678	-0.453678	-0.453678
MSTRG.153.2	2.04124	-0.408248	-0.408248	-0.408248	-0.408248	-0.408248
MSTRG.24308.3	2.04124	-0.408248	-0.408248	-0.408248	-0.408248	-0.408248
MSTRG.56933.4	2.04124	-0.408248	-0.408248	-0.408248	-0.408248	-0.408248
MSTRG.49734.2	2.04124	-0.408248	-0.408248	-0.408248	-0.408248	-0.408248
MSTRG.38028.2	2.04124	-0.408248	-0.408248	-0.408248	-0.408248	-0.408248
MSTRG.1990.5	2.04124	-0.408248	-0.408248	-0.408248	-0.408248	-0.408248
MSTRG.1990.17	2.04124	-0.408248	-0.408248	-0.408248	-0.408248	-0.408248
MSTRG.1990.20	2.04124	-0.408248	-0.408248	-0.408248	-0.408248	-0.408248
MSTRG.1990.19	2.04124	-0.408248	-0.408248	-0.408248	-0.408248	-0.408248
MSTRG.1990.21	2.04124	-0.408248	-0.408248	-0.408248	-0.408248	-0.408248
MGP_C57BL6NJ_T0001556	1.15111	1.42143	-0.643134	-0.643134	-0.643134	-0.643134
MSTRG.104991.2	1.44711	1.12112	-0.642058	-0.642058	-0.642058	-0.642058
MSTRG.98957.4	1.68974	0.784103	-0.61846	-0.61846	-0.61846	-0.61846
MGP_C57BL6NJ_T0000938	0.329893	1.87843	-0.224047	-0.661427	-0.661427	-0.661427
MSTRG.14079.3	-0.53246	1.95874	0.171099	-0.53246	-0.53246	-0.53246
MSTRG.23904.1	-0.521247	1.97513	0.109861	-0.521247	-0.521247	-0.521247
MSTRG.48066.3	-0.408248	2.04124	-0.408248	-0.408248	-0.408248	-0.408248
MSTRG.24738.2	-0.408248	2.04124	-0.408248	-0.408248	-0.408248	-0.408248
MSTRG.1990.16	-0.408248	2.04124	-0.408248	-0.408248	-0.408248	-0.408248
MSTRG.1990.8	-0.408248	2.04124	-0.408248	-0.408248	-0.408248	-0.408248
MSTRG.98957.5	-0.229723	2.03324	-0.450879	-0.450879	-0.450879	-0.450879
MGP_C57BL6NJ_T0001051	-0.208362	2.03123	-0.455716	-0.455716	-0.455716	-0.455716
MGP_C57BL6NJ_T0007420	-0.4811	-0.0919613	2.01636	-0.4811	-0.4811	-0.4811
MGP_C57BL6NJ_T0009121	-0.408248	-0.408248	2.04124	-0.408248	-0.408248	-0.408248
MSTRG.45369.4	-0.159384	-0.0979078	1.99081	-0.577839	-0.577839	-0.577839
MGP_C57BL6NJ_T0004127	0.0717436	-0.51404	1.98442	-0.51404	-0.51404	-0.51404
MSTRG.108037.1	-0.595925	0.584196	1.7995	-0.595925	-0.595925	-0.595925
MSTRG.77697.2	-0.632149	0.944409	1.58419	-0.632149	-0.632149	-0.632149
MSTRG.98872.3	-0.639451	1.06299	1.49481	-0.639451	-0.639451	-0.639451
MSTRG.41781.2	0.562158	1.00732	1.12094	-0.896806	-0.896806	-0.896806
MSTRG.14401.2	-0.624657	1.64784	0.850785	-0.624657	-0.624657	-0.624657
MSTRG.39727.1	-0.277696	1.75477	0.617487	-0.698186	-0.698186	-0.698186
MSTRG.23588.2	-0.771323	-0.771323	-0.718428	0.665427	-0.090474	1.68612
MSTRG.61341.3	-0.642633	-0.642633	-0.642633	1.13648	-0.642633	1.43405
MSTRG.110986.1	-0.64081	-0.647429	-0.647429	1.26504	-0.64597	1.3166
MSTRG.46108.2	-0.645471	-0.645471	-0.645471	1.30513	-0.645471	1.27675
MGP_C57BL6NJ_T0099533	-0.891082	-0.891082	-0.891082	0.495591	1.06412	1.11354
MSTRG.30437.2	-0.910394	-0.910395	-0.910395	0.949682	0.779452	1.00205
MSTRG.33538.1	-0.912622	-0.912622	-0.912622	0.870125	0.936892	0.930849
MSTRG.26174.1	-0.837174	-0.837174	-0.837174	1.33176	0.127325	1.05244
MSTRG.68440.2	-0.886659	-0.886659	-0.886659	1.25552	0.503582	0.900874
MSTRG.33517.1	-0.890326	-0.890326	-0.890326	1.27542	0.801398	0.594166
MSTRG.56332.17	-0.879514	-0.879514	-0.879514	1.33737	0.799395	0.501782
MSTRG.10701.1	-0.866268	-0.866268	-0.866268	1.35119	0.892835	0.35478
MSTRG.55191.2	-0.851339	-0.851339	-0.851339	1.48115	0.704279	0.368591
MSTRG.76914.1	-0.87764	-0.87764	-0.87764	1.17154	1.08348	0.377899
MSTRG.107851.1	-0.89768	-0.89768	-0.89768	0.864369	1.20013	0.628536
MSTRG.37067.1	-0.907222	-0.907222	-0.907222	0.952246	1.05596	0.713462
MSTRG.7387.12	-0.909818	-0.909818	-0.909818	0.935038	1.02456	0.76986
MSTRG.1990.9	-0.586842	-0.586842	-0.586842	1.83224	0.515125	-0.586842
MGP_C57BL6NJ_T0099392	-0.788971	-0.788971	-0.788971	1.43575	1.03024	-0.0990712
MSTRG.33403.3	-0.648348	-0.648348	-0.648348	1.33212	1.24895	-0.636024
MSTRG.87976.2	-0.645317	-0.645317	-0.645317	1.32795	1.25332	-0.645317
MSTRG.109183.2	-0.639679	-0.639679	-0.639679	1.49118	1.06754	-0.639679
MSTRG.93493.2	-0.641377	-0.641377	-0.641377	1.46111	1.1044	-0.641377
MSTRG.70208.6	-0.406442	-0.409613	-0.409613	2.04124	-0.409613	-0.405957
MSTRG.1990.1	-0.408248	-0.408248	-0.408248	2.04124	-0.408248	-0.408248
MSTRG.8935.2	-0.408248	-0.408248	-0.408248	2.04124	-0.408248	-0.408248
MSTRG.88096.1	-0.408248	-0.408248	-0.408248	2.04124	-0.408248	-0.408248
MSTRG.48066.2	-0.408248	-0.408248	-0.408248	2.04124	-0.408248	-0.408248
MSTRG.46899.2	-0.408248	-0.408248	-0.408248	2.04124	-0.408248	-0.408248
MSTRG.36945.2	-0.408248	-0.408248	-0.408248	2.04124	-0.408248	-0.408248
MSTRG.1990.4	-0.408248	-0.408248	-0.408248	2.04124	-0.408248	-0.408248
MSTRG.27063.3	-0.408248	-0.408248	-0.408248	2.04124	-0.408248	-0.408248
MSTRG.56933.2	-0.408248	-0.408248	-0.408248	2.04124	-0.408248	-0.408248
MGP_C57BL6NJ_T0099304	-0.408248	-0.408248	-0.408248	2.04124	-0.408248	-0.408248
MSTRG.101548.14	-0.63139	-0.63139	-0.63139	1.59154	-0.63139	0.934021
MSTRG.108394.4	-0.637627	-0.637627	-0.637627	1.52141	-0.637627	1.0291
MSTRG.88451.2	-0.63667	-0.63667	-0.63667	1.53393	-0.63667	1.01276
MGP_C57BL6NJ_T0000812	-0.61428	-0.61428	-0.61428	1.71432	-0.61428	0.742803
MSTRG.32231.2	-0.612204	-0.612204	-0.612204	1.8075	-0.53687	0.565983
MSTRG.39177.1	-0.593787	-0.593787	-0.593787	1.80766	-0.593787	0.56749
MSTRG.19833.1	-0.757793	-0.757793	-0.757793	1.77039	0.160741	0.34225
MSTRG.20319.3	-0.520793	-0.520793	-0.520793	1.97574	-0.520793	0.107431
MGP_C57BL6NJ_T0002494	-0.567381	-0.567381	-0.567381	1.88873	-0.567381	0.380788
MSTRG.47003.2	-0.601861	-0.601861	-0.601861	-0.601861	0.632252	1.77519
MSTRG.1990.6	-0.410494	-0.398931	-0.410598	-0.410598	-0.410598	2.04122
MSTRG.108025.3	-0.408359	-0.408359	-0.408359	-0.408359	-0.407806	2.04124
MSTRG.58117.5	-0.408248	-0.408248	-0.408248	-0.408248	-0.408248	2.04124
MSTRG.109202.2	-0.408248	-0.408248	-0.408248	-0.408248	-0.408248	2.04124
MSTRG.1990.11	-0.408248	-0.408248	-0.408248	-0.408248	-0.408248	2.04124
MSTRG.95009.2	-0.408248	-0.408248	-0.408248	-0.408248	-0.408248	2.04124
MSTRG.23336.3	-0.408248	-0.408248	-0.408248	-0.408248	-0.408248	2.04124
MSTRG.23336.4	-0.408248	-0.408248	-0.408248	-0.408248	-0.408248	2.04124
MSTRG.1990.7	-0.406581	-0.398955	-0.411893	-0.411893	2.04122	-0.411893
MSTRG.1990.14	-0.408248	-0.408248	-0.408248	-0.408248	2.04124	-0.408248
MSTRG.23336.2	-0.408248	-0.408248	-0.408248	-0.408248	2.04124	-0.408248
MSTRG.1990.13	-0.408248	-0.408248	-0.408248	-0.408248	2.04124	-0.408248
MSTRG.1990.15	-0.408248	-0.408248	-0.408248	-0.408248	2.04124	-0.408248
MSTRG.3255.1	-0.408248	-0.408248	-0.408248	-0.408248	2.04124	-0.408248
MSTRG.33782.1	-0.59329	-0.59329	-0.59329	0.563651	1.80951	-0.59329
MGP_C57BL6NJ_T0001850	-0.639156	-0.639156	-0.639156	1.05723	1.4994	-0.639156
MGP_C57BL6NJ_T0019028	-0.635742	-0.635742	-0.635742	0.997633	1.54533	-0.635742
